# Supplementary material for: Prevalence Rates of Abdominal Obesity, High Waist-to-Height Ratio and Excess Adiposity, and Their Associated Cardio-Kidney-Metabolic Factors: SIMETAP-AO Study
Source: Nutrients. 2024 Nov 19;16(22):3948. doi: 10.3390/nu16223948 (PMC11597375; doi:10.3390/nu16223948)
Supplement: Supplementary file 1 [file nutrients-16-03948-s001.zip]

Archive with 1 entries (1 files):
- nutrients-3250578-supplementary.pdf
